# Supplementary material for: Gender‐specific prognosis models reveal differences in subarachnoid hemorrhage patients between sexes
Source: CNS Neurosci Ther. 2024 Aug 6;30(8):e14894. doi: 10.1111/cns.14894 (PMC11303446; doi:10.1111/cns.14894)
Supplement: Supplementary file 1 — Figures S1–S2. [file CNS-30-e14894-s002.zip]

Archive with 5 entries (5 files):
- Fig S1  Screening Process for__ Eligible Patient Information.tif
- Fig S1.tif
- Fig S2 Data Processing and__ Prognosis Models Construction.tif
- Fig S2.tif
- Fig1-2.zip
